# Supplementary material for: WNT/β-Catenin-Mediated Resistance to Glucose Deprivation in Glioblastoma Stem-like Cells
Source: Cancers (Basel). 2022 Jun 28;14(13):3165. doi: 10.3390/cancers14133165 (PMC9264876; doi:10.3390/cancers14133165)
Supplement: Supplementary file 1 [file cancers-14-03165-s001.zip]

Archive with 6 entries (6 files):
- cancers-1745878-non-published.pdf
- Supplementary figure-S1.png
- Supplementary figure-S2.pdf
- Supplementary figure-S3.png
- Supplementary figure-S4.png
- Supplementary figure-S5.png
